# Supplementary material for: Genome-wide identification and comprehensive analysis of the phytochrome-interacting factor (PIF) gene family in wheat
Source: PLoS One. 2024 Jan 5;19(1):e0296269. doi: 10.1371/journal.pone.0296269 (PMC10769075; doi:10.1371/journal.pone.0296269)
Supplement: S1 Table — (XLSX) [file pone.0296269.s003.xlsx]

## Sheet: Sheet1
Table 1 Detail information of wheat PIF genes.
Gene name	Locus_ID	Chr.	Position		Deduced polypeptide			instability index	GRAVY	Subcellular localization
			Start	End	Length (aa)	MW (KDa)	pI
TaPIF1-1A	TraesCS1A02G083000	1A	66174370	66178373	507	54.4135	6.31	79.06	-0.531	nucleus
TaPIF1-1B	TraesCS1B02G100400	1B	109210350	109213975	390	42.1379	6.53	83.48	-0.743	nucleus		v
TaPIF1-1D	TraesCS1D02G084200	1D	67860728	67864379	502	53.885	6.37	75.51	-0.501	nucleus
TaPIF2-1A	TraesCS1A02G212700	1A	375470020	375478638	455	48.4217	5.88	55.07	-0.468	nucleus
TaPIF2-1B	TraesCS1B02G226200	1B	406037910	406052114	454	48.3706	6.61	56.43	-0.51	nucleus
TaPIF2-1D	TraesCS1D02G215600	1D	300860435	300872558	454	48.1844	5.87	53.56	-0.461	nucleus
TaPIF3-2A	TraesCS2A02G253900	2A	386292343	386297900	347	36.8573	6.05	69.09	-0.564	nucleus
TaPIF3-2B	TraesCS2B02G273500	2B	374801132	374803415	358	38.3149	5.77	67.1	-0.585	nucleus
TaPIF3-2D	TraesCS2D02G254400	2D	306528220	306533600	350	37.462	5.79	64.95	-0.567	nucleus
TaPIF4-5A	TraesCS5A02G049600	5A	45369032	45372490	336	36.5979	5.37	63.31	-0.627	nucleus
TaPIF4-5B	TraesCS5B02G054800	5B	59925570	59928669	338	36.8666	6.61	66.58	-0.52	nucleus
TaPIF4-5D	TraesCS5D02G060300	5D	56950525	56953479	350	37.9575	5.87	62.38	-0.51	nucleus
TaPIF5-5A	TraesCS5A02G376500	5A	574193926	574200864	487	51.6857	6.39	65.95	-0.585	nucleus
TaPIF5-5B	TraesCS5B02G380200	5B	558117488	558124468	447	47.6911	6.08	61.79	-0.582	nucleus
TaPIF5-5D	TraesCS5D02G386500	5D	456338580	456345166	516	55.0866	6.4	64.87	-0.579	nucleus
TaPIF6-5A	TraesCS5A02G420200	5A	606892572	606895950	420	44.6078	6.53	70.81	-0.551	nucleus
TaPIF6-5B	TraesCS5B02G422000	5B	597217607	597223578	410	43.2374	6.5	71.11	-0.574	nucleus
TaPIF6-5D	TraesCS5D02G428400	5D	486165825	486171802	414	43.5596	6.05	71.26	-0.575	nucleus
