# Supplementary material for: Genome-wide identification and comprehensive analysis of the phytochrome-interacting factor (PIF) gene family in wheat
Source: PLoS One. 2024 Jan 5;19(1):e0296269. doi: 10.1371/journal.pone.0296269 (PMC10769075; doi:10.1371/journal.pone.0296269)
Supplement: S2 Table — (XLSX) [file pone.0296269.s004.xlsx]

## Sheet: Sheet1
Table S2 PIF gene information in wheat， Arabidopsis, rice, maize and Brachypodium
	Name	ID	Chromosome
Triticum aestivum L	TaPIF1-1A	TraesCS1A02G083000	1A
	TaPIF1-1B	TraesCS1B02G100400	1B
	TaPIF1-1D	TraesCS1D02G084200	1D
	TaPIF2-1A	TraesCS1A02G212700	1A
	TaPIF2-1B	TraesCS1B02G226200	1B
	TaPIF2-1D	TraesCS1D02G215600	1D
	TaPIF3-2A	TraesCS2A02G253900	2A
	TaPIF3-2B	TraesCS2B02G273500	2B
	TaPIF3-2D	TraesCS2D02G254400	2D
	TaPIF4-5A	TraesCS5A02G049600	5A
	TaPIF4-5B	TraesCS5B02G054800	5B
	TaPIF4-5D	TraesCS5D02G060300	5D
	TaPIF5-5A	TraesCS5A02G376500	5A
	TaPIF5-5B	TraesCS5B02G380200	5B
	TaPIF5-5D	TraesCS5D02G386500	5D
	TaPIF6-5A	TraesCS5A02G420200	5A
	TaPIF6-5B	TraesCS5B02G422000	5B
	TaPIF6-5D	TraesCS5D02G428400	5D
Arabidopsis thaliana	AtPIF1	AT2G20180	2
	AtPIF2	AT2G46970	2
	AtPIF3	AT1G09530	1
	AtPIF4	AT2G43010	2
	AtPIF5	AT3G59060	3
	AtPIF6	AT3G62090	3
	AtPIF7	AT5G61270	5
	AtPIF8	AT4G00050	4
Oryza.sativa	OsPIL11	Os12g0610200	12
	OsPIL12	Os03g0639300	3
	OsPIL13	Os03g0782500	3
	OsPIL14	Os07g0143200	7
	OsPIL15	Os01g0286100	1
	OsPIL16	Os05g0139100	5
Zea mays	ZmPIF3.1	GRMZM2G115960	3
	ZmPIF3.2	GRMZM2G387528	8
	ZmPIF3.3	GRMZM2G062541	10
	ZmPIF4.1	GRMZM5G865967	5
	ZmPIF4.2	GRMZM2G165042	1
	ZmPIF5.1	GRMZM2G065374	1
	ZmPIF5.2	GRMZM2G016756	5
Brachypodium distachyon	BdPIF1	Bradi2g36740	2
	BdPIF2	Bradi3g33170	3
	BdPIF3	Bradi1g58230	1
	BdPIF4	Bradi4g30350	1
	BdPIF5	Bradi1g13980	1
	BdPIF6	Bradi1g06670	5
