# Supplementary material for: Genome-wide identification and comprehensive analysis of the phytochrome-interacting factor (PIF) gene family in wheat
Source: PLoS One. 2024 Jan 5;19(1):e0296269. doi: 10.1371/journal.pone.0296269 (PMC10769075; doi:10.1371/journal.pone.0296269)
Supplement: S3 Table — (XLSX) [file pone.0296269.s005.xlsx]

## Sheet: Sheet1
Table S3 The Ka/Ks ratios and date of duplication for duplicate TaPIF genes in T. aestivum, O. sativa, A.thaliana and B.distachyon
Seq_1 Gene ID	Seq_1 Gene name	Seq_2 Gene ID	Seq_2 Gene name	Ka	Ks	Ka/Ks	Selective pressure	Duplicate Type
TraesCS1A02G083000	TaPIF1-1A	Os05g0139100	OsPIL16	0.292299	0.606735	0.481757	purify selection
TraesCS1D02G084200	TaPIF1-1D	Os05g0139100	OsPIL16	0.253512	0.607423	0.417357	purify selection
TraesCS1B02G100400	TaPIF1-1B	Os05g0139100	OsPIL16	0.286762	0.660116	0.434411	purify selection
TraesCS2A02G253900	TaPIF3-2A	Os03g0782500	OsPIL13	0.306775	0.86483	0.354723	purify selection
TraesCS2B02G273500	TaPIF3-2B	Os03g0782500	OsPIL13	0.30019	0.977509	0.307097	purify selection
TraesCS2D02G254400	TaPIF3-2D	Os03g0782500	OsPIL13	0.296436	0.839883	0.352949	purify selection
TraesCS2A02G253900	TaPIF3-2A	Os07g0143200	OsPIL14	0.248176	0.681732	0.364037	purify selection
TraesCS2B02G273500	TaPIF3-2B	Os07g0143200	OsPIL14	0.243289	0.685956	0.354671	purify selection
TraesCS2D02G254400	TaPIF3-2D	Os07g0143200	OsPIL14	0.255898	0.663229	0.385836	purify selection
TraesCS5A02G049600	TaPIF4-5A	Os12g0610200	OsPIL11	0.201675	0.534192	0.377533	purify selection
TraesCS5B02G054800	TaPIF4-5B	Os12g0610200	OsPIL11	0.204731	0.506977	0.403826	purify selection
TraesCS5D02G060300	TaPIF4-5D	Os12g0610200	OsPIL11	0.215791	0.567801	0.380046	purify selection
TraesCS5A02G376500	TaPIF5-5A	Os12g0610200	OsPIL11	0.352429	0.757115	0.465489	purify selection
TraesCS5B02G380200	TaPIF5-5B	Os12g0610200	OsPIL11	0.356314	0.70841	0.502977	purify selection
TraesCS5D02G386500	TaPIF5-5D	Os12g0610200	OsPIL11	0.368155	0.737462	0.499219	purify selection
TraesCS5A02G376500	TaPIF5-5A	Os03g0782500	OsPIL13	0.508552	1.88202	0.270217	purify selection
TraesCS5B02G380200	TaPIF5-5B	Os03g0782500	OsPIL13	0.53765	1.8411	0.292027	purify selection
TraesCS5D02G386500	TaPIF5-5D	Os03g0782500	OsPIL13	0.508324	1.59453	0.318792	purify selection
TraesCS5A02G420200	TaPIF6-5A	Os03g0782500	OsPIL13	0.181749	0.617409	0.294374	purify selection
TraesCS5B02G422000	TaPIF6-5B	Os03g0782500	OsPIL13	0.149925	0.533958	0.280781	purify selection
TraesCS5D02G428400	TaPIF6-5D	Os03g0782500	OsPIL13	0.147362	0.587201	0.250957	purify selection
TraesCS5A02G420200	TaPIF6-5A	Os07g0143200	OsPIL14	0.350675	0.826816	0.424127	purify selection
TraesCS5B02G422000	TaPIF6-5B	Os07g0143200	OsPIL14	0.338921	0.803736	0.421681	purify selection
TraesCS5D02G428400	TaPIF6-5D	Os07g0143200	OsPIL14	0.339248	0.793919	0.427308	purify selection
TraesCS1A02G083000	TaPIF1-1A	Bradi2g36740	BdPIF1	0.191204	0.397026	0.481591	purify selection
TraesCS1D02G084200	TaPIF1-1D	Bradi2g36740	BdPIF1	0.195551	0.433856	0.450728	purify selection
TraesCS1B02G100400	TaPIF1-1B	Bradi2g36740	BdPIF1	0.19608	0.502046	0.390562	purify selection
TraesCS1A02G212700	TaPIF2-1A	Bradi3g33170	BdPIF2	0.129532	0.403484	0.321033	purify selection
TraesCS1B02G226200	TaPIF2-1B	Bradi3g33170	BdPIF2	0.104504	0.412664	0.253243	purify selection
TraesCS1D02G215600	TaPIF2-1D	Bradi3g33170	BdPIF2	0.128977	0.417474	0.308946	purify selection
TraesCS2A02G253900	TaPIF3-2A	Bradi1g58230	BdPIF3	0.100993	0.394629	0.255918	purify selection
TraesCS2B02G273500	TaPIF3-2B	Bradi1g58230	BdPIF3	0.103659	0.428911	0.241679	purify selection
TraesCS2D02G254400	TaPIF3-2D	Bradi1g58230	BdPIF3	0.101596	0.418119	0.242984	purify selection
TraesCS2B02G273500	TaPIF3-2B	Bradi1g06670	BdPIF6	0.290732	0.921522	0.315492	purify selection
TraesCS2A02G253900	TaPIF3-2A	Bradi1g06670	BdPIF6	0.31323	0.860852	0.363861	purify selection
TraesCS2D02G254400	TaPIF3-2D	Bradi1g06670	BdPIF6	0.297245	0.857648	0.346582	purify selection
TraesCS5A02G376500	TaPIF5-5A	Bradi1g13980	BdPIF5	0.152814	0.447282	0.341651	purify selection
TraesCS5B02G380200	TaPIF5-5B	Bradi1g13980	BdPIF5	0.157145	0.421682	0.372663	purify selection
TraesCS5D02G386500	TaPIF5-5D	Bradi1g13980	BdPIF5	0.148856	0.396662	0.375272	purify selection
TraesCS5B02G380200	TaPIF5-5B	Bradi1g06670	BdPIF6	0.518122	1.83213	0.282798	purify selection
TraesCS5D02G386500	TaPIF5-5D	Bradi1g06670	BdPIF6	0.495737	1.8184	0.272623	purify selection
TraesCS5A02G420200	TaPIF6-5A	Bradi1g58230	BdPIF3	0.393014	0.842411	0.466534	purify selection
TraesCS5B02G422000	TaPIF6-5B	Bradi1g58230	BdPIF3	0.36822	0.869581	0.423445	purify selection
TraesCS5D02G428400	TaPIF6-5D	Bradi1g58230	BdPIF3	0.368732	0.893837	0.412528	purify selection
TraesCS5A02G420200	TaPIF6-5A	Bradi1g13980	BdPIF5	0.542479	1.46767	0.369618	purify selection
TraesCS5B02G422000	TaPIF6-5B	Bradi1g13980	BdPIF5	0.542576	1.53297	0.353937	purify selection
TraesCS5A02G420200	TaPIF6-5A	Bradi1g06670	BdPIF6	0.169132	0.473166	0.357447	purify selection
TraesCS5B02G422000	TaPIF6-5B	Bradi1g06670	BdPIF6	0.116746	0.41936	0.278391	purify selection
TraesCS5D02G428400	TaPIF6-5D	Bradi1g06670	BdPIF6	0.119445	0.439533	0.271754	purify selection
TraesCS1A02G083000	TaPIF1-1A	TraesCS1B02G100400	TaPIF1-1B	0.0787133	0.145332	0.541609	purify selection	Segmental
TraesCS1A02G083000	TaPIF1-1A	TraesCS1D02G084200	TaPIF1-1D	0.0251295	0.0827836	0.303556	purify selection	Segmental
TraesCS1B02G100400	TaPIF1-1B	TraesCS1D02G084200	TaPIF1-1D	0.0727275	0.107063	0.679299	purify selection	Segmental
TraesCS1A02G212700	TaPIF2-1A	TraesCS1B02G226200	TaPIF2-1B	0.0239434	0.0809365	0.295829	purify selection	Segmental
TraesCS1A02G212700	TaPIF2-1A	TraesCS1D02G215600	TaPIF2-1D	0.0194706	0.0786532	0.247549	purify selection	Segmental
TraesCS1B02G226200	TaPIF2-1B	TraesCS1D02G215600	TaPIF2-1D	0.0225231	0.0791726	0.284481	purify selection	Segmental
TraesCS2A02G253900	TaPIF3-2A	TraesCS2B02G273500	TaPIF3-2B	0.0116169	0.0586277	0.198147	purify selection	Segmental
TraesCS2A02G253900	TaPIF3-2A	TraesCS2D02G254400	TaPIF3-2D	0.0166798	0.0327139	0.50987	purify selection	Segmental
TraesCS2B02G273500	TaPIF3-2B	TraesCS2D02G254400	TaPIF3-2D	0.00760945	0.0499145	0.15245	purify selection	Segmental
TraesCS5A02G049600	TaPIF4-5A	TraesCS5B02G054800	TaPIF4-5B	0.0581009	0.0891777	0.651518	purify selection	Segmental
TraesCS5A02G049600	TaPIF4-5A	TraesCS5D02G060300	TaPIF4-5D	0.0537739	0.0931315	0.577398	purify selection	Segmental
TraesCS5B02G054800	TaPIF4-5B	TraesCS5D02G060300	TaPIF4-5D	0.0603989	0.0788518	0.76598	purify selection	Segmental
TraesCS5A02G376500	TaPIF5-5A	TraesCS5B02G380200	TaPIF5-5B	0.0200246	0.102257	0.195826	purify selection	Segmental
TraesCS5A02G376500	TaPIF5-5A	TraesCS5D02G386500	TaPIF5-5D	0.0155969	0.105765	0.147467	purify selection	Segmental
TraesCS5B02G380200	TaPIF5-5B	TraesCS5D02G386500	TaPIF5-5D	0.0194105	0.0992487	0.195574	purify selection	Segmental
TraesCS5A02G420200	TaPIF6-5A	TraesCS5B02G422000	TaPIF6-5B	0.0366594	0.140625	0.260688	purify selection	Segmental
TraesCS5A02G420200	TaPIF6-5A	TraesCS5D02G428400	TaPIF6-5D	0.0294425	0.148873	0.197769	purify selection	Segmental
TraesCS5B02G422000	TaPIF6-5B	TraesCS5D02G428400	TaPIF6-5D	0.0140065	0.0982627	0.142542	purify selection	Segmental
TraesCS2A02G253900	TaPIF3-2A	TraesCS5B02G422000	TaPIF6-5B	0.314848	0.901405	0.349286	purify selection	Segmental
TraesCS2A02G253900	TaPIF3-2A	TraesCS5D02G428400	TaPIF6-5D	0.322351	0.839396	0.384027	purify selection	Segmental
TraesCS2D02G254400	TaPIF3-2D	TraesCS5A02G420200	TaPIF6-5A	0.370907	0.979023	0.378854	purify selection	Segmental
TraesCS2D02G254400	TaPIF3-2D	TraesCS5B02G422000	TaPIF6-5B	0.305634	0.894861	0.341543	purify selection	Segmental
TraesCS2D02G254400	TaPIF3-2D	TraesCS5D02G428400	TaPIF6-5D	0.313083	0.84426	0.370837	purify selection	Segmental
