# Supplementary material for: Genome-wide identification and comprehensive analysis of the phytochrome-interacting factor (PIF) gene family in wheat
Source: PLoS One. 2024 Jan 5;19(1):e0296269. doi: 10.1371/journal.pone.0296269 (PMC10769075; doi:10.1371/journal.pone.0296269)
Supplement: S4 Table — (XLSX) [file pone.0296269.s006.xlsx]

## Sheet: Sheet1
Table S4 Conserved motifs in TaPIF proteins
Motif 1
TaPIF1-1B	HNMSERRRRDRINEKMRALQELIPNCNKIDKASMLEEAIEYLKTLQLQVQ
TaPIF1-1D	HNMSERRRRDRINEKMRALQELIPNCNKIDKASMLEEAIEYLKTLQLQVQ
TaPIF2-1A	HNESERKRRDRINQKMQTLQKLVPNSSKTDKASMLDEVIDHLKELQATVQ
TaPIF2-1B	HNESERKRRDRINQKMQTLQKLVPNSSKTDKASMLDEVIDHLKQLQATVQ
TaPIF2-1D	HNESERKRRDRINQKMQTLQKLVPNSSKTDKASMLDEVIDHLKQLQATVQ
TaPIF3-2A	HNQSERKRRDRINEKMKALQELVPHCNKSDKASILDEAIEYLKSLQLQVQ
TaPIF3-2B	HNQSERKRRDRINEKMKALQELVPHCNKSDKASILDEAIEYLKSLQLQVQ
TaPIF3-2D	HNQSERKRRDRINEKMKALQELVPHCNKSDKASILDEAIEYLKSLQLQVQ
TaPIF4-5A	HNLSERRRRDRINEKMRALQELVPHCNKTDKASMLDEAIEYLKSLQLQLQ
TaPIF4-5B	HNLSERRRRDRINEKMRALQELVPHCNKTDKASMLDEAIEYLKSLQLQLQ
TaPIF4-5D	HNLSERRRRDRINEKMRALQELVPHCNKTDKASMLDEAIEYLKSLQLQLQ
TaPIF5-5A	HNLSERRRRDRINEKMRALQELIPHCNKTDKASMLDEAIEYLKTLQMQVQ
TaPIF5-5B	HNLSERRRRDRINEKMRALQELIPHCNKTDKASMLDEAIEYLKTLQMQVQ
TaPIF5-5D	HNLSERRRRDRINEKMRALQELIPHCNKTDKASMLDEAIEYLKTLQMQVQ
TaPIF6-5A	HNQSERRRRDRINEKMRSLQELIPHCNKADKASILDEAIEYLKSLQMQVQ
TaPIF6-5B	HNQSERRRRDRINEKMRSLQELIPHCNKADKASILDEAIEYLKSLQMQVQ
TaPIF6-5D	HNQSERRRRDRINEKMRSLQELIPHCNKADKASILDEAIEYLKSLQMQVQ
Motif 2
TaPIF1-1A	MSEPGNELDELLWDNGPALRRAASPFPPF
TaPIF1-1B	MSEPGNELEELLWDNGPALRRAASPFPPF
TaPIF1-1D	MSEPGNELEELLWDNGPALRRTASPFPPF
TaPIF2-1A	MPMPDQYDEVAELTWEKGNIFWQGLLNRS
TaPIF2-1B	MPMPDQYDEVAELTWEKGNIFWQGLLNRS
TaPIF2-1D	MPMPDQYDEVAELTWEKGNIFWQGLLNRS
TaPIF3-2A	LPLQEAGGELVELLWQDGAIVAQAQAQTP
TaPIF3-2B	KRLQEAGGELVELLWQDGAIVAQAQAQTP
TaPIF3-2D	LPLQEAGGELVELLWQDGAIVAQAQAQTP
TaPIF4-5A	PPLSGEDDGLVELLWCSGHVVMQSQAPPR
TaPIF4-5B	LPPLSEDDGLVELLWCSGHVVMQSQAPPR
TaPIF4-5D	PALSGEDDGLVELLWCGGHVVMQSRAPPR
TaPIF5-5A	SRPLGEDDDLMELLWCNGNVVMQSQGHRK
TaPIF5-5B	SRPLGEDDDLMELLWCNGNVVMQSQGHRK
TaPIF5-5D	SRPLGEDDDLMELLWCNGNVVMQSQGHRK
TaPIF6-5A	KKPLVADNDLVELLWHNGGVVAQPQTHPR
TaPIF6-5B	KKPLVADNDLVELLWHNGAVVAQPQTHPR
TaPIF6-5D	KKPLVADNDLVELLWHNGAVVAQPQTHPR
Motif 3
TaPIF1-1A	TMGTAGLCMPPMMAMQHMQMP
TaPIF1-1B	TMGTAGLCMPPMMAMQHMQMP
TaPIF1-1D	TMGTAGLCMPPMMAMQHMQMP
TaPIF2-1A	MINMAGPLAQPAYPGLTQPMM
TaPIF2-1B	MMNMAGPLAQPAYPGLTQPMM
TaPIF2-1D	MMNMAGPLAQPAYTGLTQPMM
TaPIF3-2A	IMWMATGMAPMMYPGAHQLMP
TaPIF3-2B	IMWMTTGMAPMMYPGAHQLMP
TaPIF3-2D	IMWMTTGMAPMMYPGAHQLMP
TaPIF4-5A	GGRMTLAPAPVMFPAGAHQYM
TaPIF4-5B	GGRMTLAPAPVMFPAGAHQYM
TaPIF4-5D	GGRMALAPAPVMFPAGAHQYM
TaPIF5-5A	MMWMGGGMAPPAVMFPGMQMH
TaPIF5-5B	MMWMGSGMAPPAVMFPGMQMH
TaPIF5-5D	MMWMGSGMAPPAVMFPGMQMH
TaPIF6-5A	IMWMTTGMAPMMFPGSHQFMP
TaPIF6-5B	IMWMTTGMAPMMFPGAHQFMP
TaPIF6-5D	IMWMTTGMAPMMFPGSHQFMP
Motif 4
TaPIF1-1A	RSAARSTKRGRTAEV
TaPIF1-1B	RSAARSTKRGRTAEV
TaPIF1-1D	RSAARSTKRGRTAEV
TaPIF2-1A	MRSSISTKRSRAAAI
TaPIF2-1B	MRSSISTKRSRAAAI
TaPIF2-1D	MRPSISTKRSRAAAI
TaPIF3-2A	PQRPAAKRRTRAAEV
TaPIF3-2B	PQRPAAKRRTRAAEV
TaPIF3-2D	PQRPAAKRRTRAAEV
TaPIF4-5A	AQKPTTAKRRRAAQV
TaPIF4-5B	ARKPTTAKRRRAAQV
TaPIF4-5D	AQKPTTAKRRRAAQV
TaPIF5-5A	PQKLTTARRSRAAEV
TaPIF5-5B	PQKLTTARRSRAAEV
TaPIF5-5D	PQKLTTARRSRAAEV
TaPIF6-5A	SRRHGSKRRSRAAEV
TaPIF6-5B	SRRHGSKRRSRAAEV
TaPIF6-5D	SRRHGSKRRSRAAEV
Motif 5
TaPIF1-1A	APLPQDYFSTLFPGFSDLPAA
TaPIF1-1B	APLPQDYFSTLFPGFSELPAA
TaPIF1-1D	APLPQEYFSTLFPGFSDLPAA
TaPIF3-2A	GGGGRDLYSHLWHGVADGDAG
TaPIF3-2B	GGGGRDLYSHLWHGVADGDAG
TaPIF3-2D	GGGGRDLYSHLWHGVVDGDAG
TaPIF4-5A	YSVERDLFSEIFGGVPADGAG
TaPIF4-5B	CSVERDLFSEIFGRMPADGAG
TaPIF4-5D	YSVERDLFSEIFDGMPADGAG
TaPIF5-5A	DSLDKDIFQDLFCEEPPGAAG
TaPIF5-5B	DSLDKDIFQDLFCEEPPGAAG
TaPIF5-5D	DSLDKDIFTDLFCEEPPGVDA
TaPIF6-5A	DALGNDVYAQLWNSIAVGAAP
TaPIF6-5B	DVLGNDVYAQLWNSIAVGAAP
TaPIF6-5D	DALGNDVYAQLWNSIAVGAAP
