# Supplementary material for: Genome-wide identification and comprehensive analysis of the phytochrome-interacting factor (PIF) gene family in wheat
Source: PLoS One. 2024 Jan 5;19(1):e0296269. doi: 10.1371/journal.pone.0296269 (PMC10769075; doi:10.1371/journal.pone.0296269)
Supplement: S5 Table — (XLSX) [file pone.0296269.s007.xlsx]

## Sheet: cis-elements
Table S5. Cis-regulatory elements in TaPIF promoters
Gene name	Locus_ID	Site Name	Sequence	Number	Function
TaPIF1-1A	TraesCS1A02G083000	G-box	CACGAC	5	cis-acting regulatory element involved in light responsiveness
		G-box	GCCACGTGGA	1	cis-acting regulatory element involved in light responsiveness
		G-box	CACGTC	1	cis-acting regulatory element involved in light responsiveness
		G-box	CACGTG	2	cis-acting regulatory element involved in light responsiveness
		CGTCA-motif	CGTCA	1	cis-acting regulatory element involved in the MeJA-responsiveness
		Sp1	GGGCGG	5	light responsive element
		RY-element	CATGCATG	1	cis-acting regulatory element involved in seed-specific regulation
		ABRE	ACGTG	5	cis-acting element involved in the abscisic acid responsiveness
		ABRE	GACACGTGGC	1	cis-acting element involved in the abscisic acid responsiveness
		ABRE	GCCGCGTGGC	1	cis-acting element involved in the abscisic acid responsiveness
		ABRE	CACGTG	1	cis-acting element involved in the abscisic acid responsiveness
		GC-motif	CCCCCG	2	enhancer-like element involved in anoxic specific inducibility
		WUN-motif	CCATTTCAA	1	wound response elements
		ARE	AAACCA	1	cis-acting regulatory element essential for the anaerobic induction
		O2-site	GTTGACGTGA	1	cis-acting regulatory element involved in zein metabolism regulation
TaPIF1-1B	TraesCS1B02G100400	GT1-motif	GGTTAA	3	light responsive element
		TC-rich repeats	GTTTTCTTAC	2	cis-acting element involved in defense and stress responsiveness
		GC-motif	CCCCCG	1	enhancer-like element involved in anoxic specific inducibility
		LTR	CCGAAA	1	cis-acting element involved in low-temperature responsiveness
		ACE	GACACGTATG	1	cis-acting element involved in light responsiveness
		MRE	AACCTAA	1	MYB binding site involved in light responsiveness
		O2-site	GATGACATGG	2	cis-acting regulatory element involved in zein metabolism regulation
		ARE	AAACCA	1	cis-acting regulatory element essential for the anaerobic induction
		TGA-element	AACGAC	1	auxin-responsive element
		TGACG-motif	TGACG	6	cis-acting regulatory element involved in the MeJA-responsiveness
		MBS	CAACTG	2	MYB binding site involved in drought-inducibility
		G-box	CACGTC	1	cis-acting regulatory element involved in light responsiveness
		G-box	GCCACGTGGA	1	cis-acting regulatory element involved in light responsiveness
		G-box	GCCACGTGGA	1	cis-acting regulatory element involved in light responsiveness
		G-box	CACGAC	1	cis-acting regulatory element involved in light responsiveness
		CAT-box	GCCACT	1	cis-acting regulatory element related to meristem expression
		ABRE	ACGTG	1	cis-acting element involved in the abscisic acid responsiveness
TaPIF1-1D	TraesCS1D02G084200	ABRE3a	TACGTG	2	cis-acting element involved in the abscisic acid responsiveness
		TGACG-motif	TGACG	6	cis-acting regulatory element involved in the MeJA-responsiveness
		G-box	CAGACGTGGCA	1	cis-acting regulatory element involved in light responsiveness
		G-box	TACGTG	1	cis-acting regulatory element involved in light responsiveness
		G-box	CACGAC	2	cis-acting regulatory element involved in light responsiveness
		G-box	GCCACGTGGA	1	cis-acting regulatory element involved in light responsiveness
		MBS	CAACTG	1	MYB binding site involved in drought-inducibility
		Sp1	GGGCGG	1	light responsive element
		RY-element	CATGCATG	2	cis-acting regulatory element involved in seed-specific regulation
		AuxRR-core	GGTCCAT	1	cis-acting regulatory element involved in auxin responsiveness
		GT1-motif	GGTTAAT	1	light responsive element
		ABRE	ACGTG	1	cis-acting element involved in the abscisic acid responsiveness
		ARE	AAACCA	1	cis-acting regulatory element essential for the anaerobic induction
		TGA-element	AACGAC	1	auxin-responsive element
		ABRE4	CACGTA	2	cis-acting element involved in the abscisic acid responsiveness
TaPIF2-1A	TraesCS1A02G212700.1	TGA-element	AACGAC	1	auxin-responsive element
		I-box	gGATAAGGTG	2	part of a light responsive element
		CAG-motif	GAAAGGCAGAC	1	part of a light response element
		circadian	CAAAGATATC	1	cis-acting regulatory element involved in circadian control
		Box 4	ATTAAT	2	part of a conserved DNA module involved in light responsiveness
		G-box	CACGAC	1	cis-acting regulatory element involved in light responsiveness
		G-box	CACGTC	1	cis-acting regulatory element involved in light responsiveness
		G-box	CACGTG	2	cis-acting regulatory element involved in light responsiveness
		G-box	TACGTG	2	cis-acting regulatory element involved in light responsiveness
		G-Box	CACGTT	1	cis-acting regulatory element involved in light responsiveness
		AE-box	AGAAACTT	1	part of a module for light response
		ARE	AAACCA	1	cis-acting regulatory element essential for the anaerobic induction
		LTR	CCGAAA	2	cis-acting element involved in low-temperature responsiveness
		GC-motif	CCCCCG	2	enhancer-like element involved in anoxic specific inducibility
		ABRE	ACGTG	5	cis-acting element involved in the abscisic acid responsiveness
		ABRE	TACGGTC	1	cis-acting element involved in the abscisic acid responsiveness
		ABRE	CGCACGTGTC	1	cis-acting element involved in the abscisic acid responsiveness
		ABRE	CACGTG	1	cis-acting element involved in the abscisic acid responsiveness
		ABRE	GACACGTACGT	1	cis-acting element involved in the abscisic acid responsiveness
		Sp1	GGGCGG	2	light responsive element
		TGACG-motif	TGACG	1	cis-acting regulatory element involved in the MeJA-responsiveness
		ABRE3a	TACGTG	2	cis-acting element involved in the abscisic acid responsiveness
		MBS	CAACTG	1	MYB binding site involved in drought-inducibility
		GTGGC-motif	GATTCTGTGGC	1	part of a light responsive element
TaPIF2-1B	TraesCS1B02G226200	G-box	CACGAC	2	cis-acting regulatory element involved in light responsiveness
		G-box	CACGTG	4	cis-acting regulatory element involved in light responsiveness
		G-box	CACGTC	1	cis-acting regulatory element involved in light responsiveness
		ABRE4	CACGTA	4	cis-acting element involved in the abscisic acid responsiveness
		TGA-element	AACGAC	2	auxin-responsive element
		TGACG-motif	TGACG	1	cis-acting regulatory element involved in the MeJA-responsiveness
		CAT-box	GCCACT	1	cis-acting regulatory element related to meristem expression
		RY-element	CATGCATG	1	cis-acting regulatory element involved in seed-specific regulation
		GC-motif	CCCCCG	4	enhancer-like element involved in anoxic specific inducibility
		ABRE	ACGTG	5	cis-acting element involved in the abscisic acid responsiveness
		ABRE	TACGGTC	1	cis-acting element involved in the abscisic acid responsiveness
		ABRE	CGCACGTGTC	1	cis-acting element involved in the abscisic acid responsiveness
		ABRE	CACGTG	1	cis-acting element involved in the abscisic acid responsiveness
		G-Box	CACGTT	1	cis-acting regulatory element involved in light responsiveness
		MSA-like	(T/C)C(T/C)AACGG(T/C)(T/C)A	1	cis-acting element involved in cell cycle regulation
TaPIF2-1D	TraesCS1D02G215600	G-box	CACGAC	2	cis-acting regulatory element involved in light responsiveness
		G-box	CACGTG	3	cis-acting regulatory element involved in light responsiveness
		AuxRR-core	GGTCCAT	1	cis-acting regulatory element involved in auxin responsiveness
		TGA-element	AACGAC	1	auxin-responsive element
		WUN-motif	TAATTACTC	1	wound-responsive element
		ABRE4	CACGTA	2	cis-acting element involved in the abscisic acid responsiveness
		ABRE3a	TACGTG	2	cis-acting element involved in the abscisic acid responsiveness
		Sp1	GGGCGG	1	light responsive element
		CAT-box	GCCACT	1	cis-acting regulatory element related to meristem expression
		ABRE	ACGTG	9	cis-acting element involved in the abscisic acid responsiveness
		TC-rich repeats	GTTTTCTTAC	1	cis-acting element involved in defense and stress responsiveness
		LTR	CCGAAA	1	cis-acting element involved in low-temperature responsiveness
		GC-motif	CCCCCG	2	enhancer-like element involved in anoxic specific inducibility
		G-Box	CACGTT	4	cis-acting regulatory element involved in light responsiveness
		O2-site	GATGACATGG	1	cis-acting regulatory element involved in zein metabolism regulation
		TCT-motif	TCTTAC	1	part of a light responsive element
		ARE	AAACCA	2	cis-acting regulatory element essential for the anaerobic induction
		MRE	AACCTAA	1	MYB binding site involved in light responsiveness
TaPIF3-2A	TraesCS2A02G253900	O2-site	GATGA(C/T)(A/G)TG(A/G)	1	cis-acting regulatory element involved in zein metabolism regulation
		TCA-element	TCAGAAGAGG	1	cis-acting element involved in salicylic acid responsiveness
		ABRE4	CACGTA	2	cis-acting regulatory element essential for the anaerobic induction
		ARE	AAACCA	1	cis-acting regulatory element essential for the anaerobic induction
		TCT-motif	TCTTAC	1	part of a light responsive element
		GATA-motif	GATAGGA	1	part of a light responsive element
		ABRE	ACGTG	2	cis-acting element involved in the abscisic acid responsiveness
		TC-rich repeats	GTTTTCTTAC	1	cis-acting element involved in defense and stress responsiveness
		LTR	CCGAAA	2	cis-acting element involved in low-temperature responsiveness
		ACE	GACACGTATG	1	cis-acting element involved in light responsiveness
		GARE-motif	TCTGTTG	1	gibberellin-responsive element
		G-box	TACGTG	2	cis-acting regulatory element involved in light responsiveness
		CGTCA-motif	CGTCA	1	cis-acting regulatory element involved in the MeJA-responsiveness
		P-box	CCTTTTG	1	gibberellin-responsive element
		ABRE3a	TACGTG	2	cis-acting regulatory element essential for the anaerobic induction
TaPIF3-2B	TraesCS2B02G273500	ABRE	TACGTGTC	1	cis-acting element involved in the abscisic acid responsiveness
		ABRE	ACGTG	2	cis-acting element involved in the abscisic acid responsiveness
		ABRE	ACGTG	3	cis-acting element involved in the abscisic acid responsiveness
		TCCC-motif	TCTCCCT	1	part of a light responsive element
		GT1-motif	GGTTAA	1	light responsive element
		TCT-motif	TCTTAC	1	part of a light responsive element
		ABRE4	CACGTA	2	cis-acting element involved in the abscisic acid responsiveness
		G-box	TACGTG	2	cis-acting regulatory element involved in light responsiveness
		CGTCA-motif	CGTCA	1	cis-acting regulatory element involved in the MeJA-responsiveness
		ABRE3a	TACGTG	2	cis-acting element involved in the abscisic acid responsiveness
		GARE-motif	TCTGTTG	1	gibberellin-responsive element
		Box 4	ATTAAT	1	part of a conserved DNA module involved in light responsiveness
		Sp1	GGGCGG	1	light responsive element
		GATA-motif	AAGGATAAGG	1	part of a light responsive element
TaPIF3-2D	TraesCS2D02G254400	GT1-motif	GGTTAA	1	light responsive element
		ATC-motif	AGTAATCT	1	part of a conserved DNA module involved in light responsiveness
		GCN4_motif	TGAGTCA	1	cis-regulatory element involved in endosperm expression
		MRE	AACCTAA	1	MYB binding site involved in light responsiveness
		TCT-motif	TCTTAC	2	part of a light responsive element
		ABRE4	CACGTA	2	cis-acting element involved in the abscisic acid responsiveness
		CGTCA-motif	CGTCA	1	cis-acting regulatory element involved in the MeJA-responsiveness
		G-box	TACGTG	2	cis-acting regulatory element involved in light responsiveness
		G-box	CACGTC	1	cis-acting regulatory element involved in light responsiveness
		ABRE3a	TACGTG	2	cis-acting element involved in the abscisic acid responsiveness
		Box 4	ATTAAT	2	part of a conserved DNA module involved in light responsiveness
		CAT-box	GCCACT	1	cis-acting regulatory element related to meristem expression
		G-Box	CACGTT	2	cis-acting regulatory element involved in light responsiveness
		TGA-element	AACGAC	2	auxin-responsive element
		O2-site	GATGA(C/T)(A/G)TG(A/G)	1	cis-acting regulatory element involved in zein metabolism regulation
TaPIF4-5A	TraesCS5A02G049600	MBS	CAACTG	4	MYB binding site involved in drought-inducibility
		DRE1	ACCGAGA	2	dehydrated response elements
		RY-element	CATGCATG	5	cis-acting regulatory element involved in seed-specific regulation
		Sp1	GGGCGG	1	light responsive element
		GARE-motif	TCTGTTG	1	gibberellin-responsive element
		AuxRR-core	GGTCCAT	1	cis-acting regulatory element involved in auxin responsiveness
		GT1-motif	GGTTAA	1	light responsive element
		ABRE	ACGTG	4	cis-acting element involved in the abscisic acid responsiveness
		ARE	AAACCA	3	cis-acting regulatory element essential for the anaerobic induction
		G-Box	CACGTT	1	cis-acting regulatory element involved in light responsiveness
		GARE-motif	TCTGTTG	1	gibberellin-responsive element
		CAT-box	GCCACT	1	cis-acting regulatory element related to meristem expression
		DRE core	GCCGAC	1	dehydrated response elements
TaPIF4-5B	TraesCS5B02G054800	CGTCA-motif	CGTCA	3	cis-acting regulatory element involved in the MeJA-responsiveness
		G-box	CACGTC	5	cis-acting regulatory element involved in light responsiveness
		MBS	CAACTG	2	MYB binding site involved in drought-inducibility
		ARE	AAACCA	3	cis-acting regulatory element essential for the anaerobic induction
		ABRE	ACGTG	4	cis-acting element involved in the abscisic acid responsiveness
		I-box	GTATAAGGCC	1	part of a light responsive element
		TATC-box	TATCCCA	1	cis-acting element involved in gibberellin-responsiveness
		TCCC-motif	TCTCCCT	1	part of a light responsive element
		GT1-motif	GGTTAA	2	light responsive element
		GARE-motif	TCTGTTG	1	gibberellin-responsive element
		CAT-box	GCCACT	1	cis-acting regulatory element related to meristem expression
		RY-element	CATGCATG	3	cis-acting regulatory element involved in seed-specific regulation
		DRE core	GCCGAC	1	dehydrated response elements
TaPIF4-5D	TraesCS5D02G060300	CGTCA-motif	CGTCA	3	cis-acting regulatory element involved in the MeJA-responsiveness
		G-box	CACGTC	4	cis-acting regulatory element involved in light responsiveness
		P-box	CCTTTTG	1	gibberellin-responsive element
		MBS	CAACTG	3	MYB binding site involved in drought-inducibility
		G-Box	CACGTT	1	cis-acting regulatory element involved in light responsiveness
		ARE	AAACCA	1	cis-acting regulatory element essential for the anaerobic induction
		ABRE	ACGTG	6	cis-acting element involved in the abscisic acid responsiveness
		ABRE	GACACGTACGT	2	cis-acting element involved in the abscisic acid responsiveness
		I-box	GTATAAGGCC	1	part of a light responsive element
		GATA-motif	AAGATAAGATT	1	part of a light responsive element
		GC-motif	CCCCCG	1	enhancer-like element involved in anoxic specific inducibility
TaPIF5-5A	TraesCS5A02G376500	A-box	CCGTCC	2	cis-acting regulatory element
		DRE core	GCCGAC	2	dehydrated response elements
		GATA-motif	GATAGGA	1	part of a light responsive element
		GATA-motif	GATAGGG	1	part of a light responsive element
		ABRE	ACGTG	6	cis-acting element involved in the abscisic acid responsiveness
		ABRE	CACGTG	1	cis-acting element involved in the abscisic acid responsiveness
		ABRE	AACCCGG	1	cis-acting element involved in the abscisic acid responsiveness
		ABRE	CGTACGTGCA	1	cis-acting element involved in the abscisic acid responsiveness
		GT1-motif	GGTTAA	1	light responsive element
		GT1-motif	GGTTAAT	1	light responsive element
		GC-motif	CCCCCG	1	enhancer-like element involved in anoxic specific inducibility
		TC-rich repeats	ATTCTCTAAC	1	cis-acting element involved in defense and stress responsiveness
		TCCC-motif	TCTCCCT	1	part of a light responsive element
		G-Box	CACGTG	1	cis-acting regulatory element involved in light responsiveness
		G-Box	CACGTT	1	cis-acting regulatory element involved in light responsiveness
		O2-site	GATGA(C/T)(A/G)TG(A/G)	1	cis-acting regulatory element involved in zein metabolism regulation
		AE-box	AGAAACAA	1	part of a module for light response
		TCT-motif	TCTTAC	1	part of a light responsive element
		ARE	AAACCA	1	cis-acting regulatory element essential for the anaerobic induction
		G-box	TACGTG	2	cis-acting regulatory element involved in light responsiveness
		G-box	CACGTC	2	cis-acting regulatory element involved in light responsiveness
		G-box	CACGTG	1	cis-acting regulatory element involved in light responsiveness
		TGA-element	AACGAC	1	auxin-responsive element
		I-box	atGATAAGGTC	1	part of a light responsive element
		I-box	gGATAAGGTG	1	part of a light responsive element
		I-box	cCATATCCAAT	1	part of a light responsive element
TaPIF5-5B	TraesCS5B02G380200	circadian	CAAAGATATC	1	cis-acting regulatory element involved in circadian control
		G-box	GCCACGTGGA	1	cis-acting regulatory element involved in light responsiveness
		G-box	CACGAC	1	cis-acting regulatory element involved in light responsiveness
		G-box	CAGACGTGGCA	1	cis-acting regulatory element involved in light responsiveness
		G-box	CACGTC	1	cis-acting regulatory element involved in light responsiveness
		G-box	CCACGTAA	1	cis-acting regulatory element involved in light responsiveness
		G-box	TACGTG	2	cis-acting regulatory element involved in light responsiveness
		MRE	AACCTAA	2	MYB binding site involved in light responsiveness
		O2-site	GATGA(C/T)(A/G)TG(A/G)	1	cis-acting regulatory element involved in zein metabolism regulation
		AE-box	AGAAACAA	2	part of a module for light response
		TCT-motif	TCTTAC	2	part of a light responsive element
		ABRE	ACGTG	3	cis-acting element involved in the abscisic acid responsiveness
		GT1-motif	GGTTAAT	1	light responsive element
		GT1-motif	GGTTAA	1	light responsive element
		LTR	CCGAAA	1	cis-acting element involved in low-temperature responsiveness
		GC-motif	CCCCCG	2	enhancer-like element involved in anoxic specific inducibility
		TCCC-motif	TCTCCCT	1	part of a light responsive element
		GARE-motif	TCTGTTG	1	gibberellin-responsive element
		Sp1	GGGCGG	2	light responsive element
		RY-element	CATGCATG	1	cis-acting regulatory element involved in seed-specific regulation
		CAT-box	GCCACT	1	cis-acting regulatory element related to meristem expression
		MBS	CAACTG	1	MYB binding site involved in drought-inducibility
		CGTCA-motif	CGTCA	4	cis-acting regulatory element involved in the MeJA-responsiveness
		P-box	CCTTTTG	1	gibberellin-responsive element
		ABRE3a	TACGTG	2	cis-acting element involved in the abscisic acid responsiveness
		Box 4	ATTAAT	1	part of a conserved DNA module involved in light responsiveness
		G-box	CACGTG	1	cis-acting regulatory element involved in light responsiveness
		G-box	GCCACGTGGA	1	cis-acting regulatory element involved in light responsiveness
		G-box	CACGAC	1	cis-acting regulatory element involved in light responsiveness
TaPIF5-5D	TraesCS5D02G386500	G-box	CACGTC	1	cis-acting regulatory element involved in light responsiveness
		TGA-element	AACGAC	1	auxin-responsive element
		TCA-element	TCAGAAGAGG	1	cis-acting element involved in salicylic acid responsiveness
		DRE core	GCCGAC	1	dehydrated response elements
		RY-element	CATGCATG	1	cis-acting regulatory element involved in seed-specific regulation
		Sp1	GGGCGG	1	light responsive element
		CAT-box	GCCACT	1	cis-acting regulatory element related to meristem expression
		MBS	CAACTG	1	MYB binding site involved in drought-inducibility
		CGTCA-motif	CGTCA	6	cis-acting regulatory element involved in the MeJA-responsiveness
		G-Box	CACGTG	1	cis-acting regulatory element involved in light responsiveness
		AE-box	AGAAACAA	1	part of a module for light response
		MRE	AACCTAA	1	MYB binding site involved in light responsiveness
		O2-site	GATGACATGG	1	cis-acting regulatory element involved in zein metabolism regulation
		O2-site	GTTGACGTGA	1	cis-acting regulatory element involved in zein metabolism regulation
		O2-site	GATGATGTGG	1	cis-acting regulatory element involved in zein metabolism regulation
		O2-site	GATGA(C/T)(A/G)TG(A/G)	1	cis-acting regulatory element involved in zein metabolism regulation
		ABRE	CACGTG	1	cis-acting element involved in the abscisic acid responsiveness
		ABRE	ACGTG	2	cis-acting element involved in the abscisic acid responsiveness
		GATA-motif	GATAGGG	1	part of a light responsive element
		LTR	CCGAAA	2	cis-acting element involved in low-temperature responsiveness
		GC-motif	CCCCCG	2	enhancer-like element involved in anoxic specific inducibility
		GT1-motif	GGTTAAT	1	light responsive element
		GT1-motif	GGTTAA	1	light responsive element
		LTR	CCGAAA	1	cis-acting element involved in low-temperature responsiveness
		GC-motif	CCCCCG	2	enhancer-like element involved in anoxic specific inducibility
		GC-motif	AGCGCGCCG	1	enhancer-like element involved in anoxic specific inducibility
		ABRE	CACGTG	1	cis-acting element involved in the abscisic acid responsiveness
TaPIF6-5A	TraesCS5A02G420200	ABRE	ACGTG	7	cis-acting element involved in the abscisic acid responsiveness
		TCT-motif	TCTTAC	1	part of a light responsive element
		O2-site	GATGACATGG	1	cis-acting regulatory element involved in zein metabolism regulation
		G-Box	CACGTG	1	cis-acting regulatory element involved in light responsiveness
		TGA-element	AACGAC	1	auxin-responsive element
		ABRE2	CCACGTGG	1	cis-acting element involved in the abscisic acid responsiveness
		G-box	CACGTG	3	cis-acting regulatory element involved in light responsiveness
		CGTCA-motif	CGTCA	2	cis-acting regulatory element involved in the MeJA-responsiveness
		DRE1	ACCGAGA	1	dehydrated response elements
		CAT-box	GCCACT	2	cis-acting regulatory element related to meristem expression
		Sp1	GGGCGG	1	light responsive element
		ABRE	GACACGTGGC	1	cis-acting element involved in the abscisic acid responsiveness
		ABRE	GCCGCGTGGC	1	cis-acting element involved in the abscisic acid responsiveness
TaPIF6-5B	TraesCS5B02G422000	I-box	gGATAAGGTG	1	part of a light responsive element
		O2-site	GATGA(C/T)(A/G)TG(A/G)	1	cis-acting regulatory element involved in zein metabolism regulation
		TGA-element	AACGAC	1	auxin-responsive element
		ATC-motif	AGCTATCCA	1	part of a conserved DNA module involved in light responsiveness
		G-Box	CACGTG	1	cis-acting regulatory element involved in light responsiveness
		CGTCA-motif	CGTCA	2	cis-acting regulatory element involved in the MeJA-responsiveness
		G-box	CACGTC	2	cis-acting regulatory element involved in light responsiveness
		CAT-box	GCCACT	4	cis-acting regulatory element related to meristem expression
		ATCT-motif	AATCTAATCC	1	part of a conserved DNA module involved in light responsiveness
		Sp1	GGGCGG	4	light responsive element
		Box 4	ATTAAT	1	part of a conserved DNA module involved in light responsiveness
		circadian	CAAAGATATC	1	cis-acting regulatory element involved in circadian control
		CAT-box	GCCACT	1	cis-acting regulatory element related to meristem expression
		Box 4	ATTAAT	1	part of a conserved DNA module involved in light responsiveness
		chs-Unit 1 m1	ACCTAACCCGC	1	part of a light responsive element
TaPIF6-5D	TraesCS5D02G428400	ABRE3a	TACGTG	2	cis-acting element involved in the abscisic acid responsiveness
		MBS	CAACTG	2	MYB binding site involved in drought-inducibility
		MSA-like	TCCAACGGT	1	cis-acting element involved in cell cycle regulation
		DRE1	ACCGAGA	2	dehydrated response elements
		G-box	TACGTG	2	cis-acting regulatory element involved in light responsiveness
		G-box	CACGTC	1	cis-acting regulatory element involved in light responsiveness
		CGTCA-motif	CGTCA	2	cis-acting regulatory element involved in the MeJA-responsiveness
		TCA-element	CCATCTTTTT	1	cis-acting element involved in salicylic acid responsiveness
		TCA-element	TCAGAAGAGG	1	cis-acting element involved in salicylic acid responsiveness
		O2-site	GATGACATGG	1	cis-acting regulatory element involved in zein metabolism regulation
		ARE	AAACCA	3	cis-acting regulatory element essential for the anaerobic induction
		ABRE4	CACGTA	2	cis-acting element involved in the abscisic acid responsiveness
		G-Box	CACGTT	1	cis-acting regulatory element involved in light responsiveness
		ATC-motif	TGCTATCCG	1	part of a conserved DNA module involved in light responsiveness
		TCCC-motif	TCTCCCT	1	part of a light responsive element
		LTR	CCGAAA	1	cis-acting element involved in low-temperature responsiveness
		GC-motif	CCCCCG	1	enhancer-like element involved in anoxic specific inducibility
		GT1-motif	GGTTAA	1	light responsive element
		ABRE	ACGTG	9	cis-acting element involved in the abscisic acid responsiveness
		ABRE	TACGGTC	1	cis-acting element involved in the abscisic acid responsiveness
		ABRE	CGTACGTGCA	1	cis-acting element involved in the abscisic acid responsiveness
		ABRE	CGCACGTGTC	1	cis-acting element involved in the abscisic acid responsiveness
		ABRE	CACGTG	2	cis-acting element involved in the abscisic acid responsiveness
		ABRE	GACACGTGGC	1	cis-acting element involved in the abscisic acid responsiveness
		GATA-motif	AAGGATAAGG	1	part of a light responsive element

## Sheet: distribution
Locus_ID	Gene name	IAA responsiveness	SA responsiveness	MeJA responsiveness	GA responsiveness	ABA responsiveness	Drought responsiveness	Wound responsiveness	Low-temp responsiveness	Defense and stress responsiveness	Dehydration, low-temp, salt responsiveness	Anoxic specific responsiveness	Anaerobic responsiveness	Light responsiveness	Meristem expression	Endosperm expression	Seed-specific regulation	Root-specific regulation	Zein metabolism regulation	Cell cycle regulation	circadian control
TraesCS1A02G083000	TaPIF1-1A	0	0	1	0	8	0	1	0	1	0	2	1	15	0	0	1	0	1	0	0
TraesCS1B02G100400	TaPIF1-1B	1	0	6	0	1	2	0	1	0	0	1	0	9	1	0	0	0	2	0	0
TraesCS1D02G084200	TaPIF1-1D	2	0	6	0	5	1	0	0	0	0	0	0	7	0	0	2	0	0	0	0
TraesCS1A02G212700	TaPIF2-1A	1	0	1	0	10	1	0	2	0	0	2	1	15	0	0	0	0	0	0	1
TraesCS1B02G226200	TaPIF2-1B	2	0	1	0	13	0	0	0	0	0	4	0	9	1	0	1	0	0	1	0
TraesCS1D02G215600	TaPIF2-1D	2	0	0	0	13	0	1	1	1	0	2	2	12	1	0	0	0	1	0	0
TraesCS2A02G253900	TaPIF3-2A	0	1	1	2	6	0	0	2	1	0	0	1	5	0	0	0	0	1	0	0
TraesCS2B02G273500	TaPIF3-2B	0	0	1	1	10	0	0	0	0	0	0	0	5	0	0	0	0	0	0	0
TraesCS2D02G254400	TaPIF3-2D	2	0	1	0	4	0	0	0	0	0	0	0	12	1	1	0	0	1	0	0
TraesCS5A02G049600	TaPIF4-5A	1	0	0	2	4	6	0	0	0	0	0	3	6	0	0	5	0	0	0	0
TraesCS5B02G054800	TaPIF4-5B	0	0	3	2	4	3	0	0	0	0	0	3	10	1	0	3	0	0	0	0
TraesCS5D02G060300	TaPIF4-5D	0	0	3	1	8	4	0	0	0	0	0	1	7	0	0	0	0	0	0	0
TraesCS5A02G376500	TaPIF5-5A	1	0	0	0	11	2	0	0	1	0	1	2	16	0	0	0	0	1	0	0
TraesCS5B02G380200	TaPIF5-5B	0	0	4	2	3	1	0	1	0	0	2	2	22	1	0	1	0	1	0	1
TraesCS5D02G386500	TaPIF5-5D	0	1	6	0	3	2	0	3	0	0	5	0	9	1	0	1	0	4	0	0
TraesCS5A02G420200	TaPIF6-5A	1	0	2	0	9	1	0	0	0	0	0	0	6	2	0	0	0	1	0	0
TraesCS5B02G422000	TaPIF6-5B	1	0	2	0	1	0	0	0	0	0	0	0	12	4	0	0	0	1	0	1
TraesCS5D02G428400	TaPIF6-5D	0	2	2	0	18	4	0	1	0	0	1	3	8	0	0	0	0	1	1	0
