# Supplementary material for: Genome-wide identification and comprehensive analysis of the phytochrome-interacting factor (PIF) gene family in wheat
Source: PLoS One. 2024 Jan 5;19(1):e0296269. doi: 10.1371/journal.pone.0296269 (PMC10769075; doi:10.1371/journal.pone.0296269)
Supplement: S6 Table — (XLSX) [file pone.0296269.s008.xlsx]

## Sheet: tissue
Gene ID	Gene name	R	S	L	FL	YS5	YS15	GR5	GR10	GR15	GR20
TraesCS1A02G083000	TaPIF1-1A	3.71177	4.68096	0.704776	15.7614	8.88851	5.3339	3.96842	1.8246	1.00657	0.672972
TraesCS1B02G100400	TaPIF1-1B	4.06096	10.9332	0.909545	10.9045	7.46684	5.1028	9.66497	3.12984	1.38288	1.4053
TraesCS1D02G084200	TaPIF1-1D	1.53068	9.47241	0.69932	4.70983	11.1854	3.35371	8.46125	2.16134	1.11584	0.859767
TraesCS1A02G212700	TaPIF2-1A	0	2.83396	4.08277	18.1178	0.0566455	2.7654	0.0151487	0	0.0993382	0.0801459
TraesCS1B02G226200	TaPIF2-1B	0.0424781	3.78461	13.2483	33.2899	0.113346	5.41424	0.147503	0.0210467	0.0369694	0.0894488
TraesCS1D02G215600	TaPIF2-1D	0.319282	3.43517	12.8173	20.2573	0.149057	5.88327	0.0153874	0.0197693	0.0336317	0.0319013
TraesCS2A02G253900	TaPIF3-2A	0.442754	1.28229	5.61283	12.0488	0.387082	2.75279	0.279405	1.00619	0.863183	0.595379
TraesCS2B02G273500	TaPIF3-2B	0.409748	0.466008	2.99096	7.69402	0.0284196	1.57849	0.609116	0.906344	0.93531	0.993949
TraesCS2D02G254400	TaPIF3-2D	0.0886194	0.922786	3.03932	6.34084	0.175633	1.3453	0.218396	1.04175	0.52295	0.379644
TraesCS5A02G049600	TaPIF4-5A	4.03421	11.3937	84.2045	13.8074	0.0134284	14.7934	0.0949642	0.0348886	0.0296696	0.014367
TraesCS5B02G054800	TaPIF4-5B	0.118855	11.9243	75.1406	4.26319	0.0327269	6.51759	0.04969	0	0.0180944	0.0175125
TraesCS5D02G060300	TaPIF4-5D	0.10216	6.41162	54.4691	5.19757	0.0174556	4.15093	0	0	0	0
TraesCS5A02G376500	TaPIF5-5A	0.0207949	3.68598	16.8574	5.53273	1.09237	1.53355	1.2326	1.53679	1.21625	0.740526
TraesCS5B02G380200	TaPIF5-5B	0.0863724	4.13985	25.6853	6.06255	0.144841	1.05873	0.199504	0.36485	0.247269	0.563491
TraesCS5D02G386500	TaPIF5-5D	0.104381	5.34354	48.1507	3.8847	0.295115	2.46648	0.113738	0.737826	0.613375	0.803775
TraesCS5A02G420200	TaPIF6-5A	0	0.962168	6.12743	11.6585	0.165787	1.18603	0.0886719	0.176269	0.399821	0.650616
TraesCS5B02G422000	TaPIF6-5B	0	1.63754	5.8006	15.8457	0.170886	0.991159	0.0426584	0.665737	0.637871	0.531289
TraesCS5D02G428400	TaPIF6-5D	0.038569	2.23199	5.89283	10.24	0.26082	1.07949	0.332906	0.83159	0.713239	0.733518

## Sheet: biotic stress
Gene ID	Gene name	Strip rust-0h	Strip rust-24h	Strip rust-48h	Strip rust-72h
TraesCS1A02G083000	TaPIF1-1A	1.78205	5.75951	1.67613	1.26971
TraesCS1B02G100400	TaPIF1-1B	1.00486	3.3887	0.56202	0.403865
TraesCS1D02G084200	TaPIF1-1D	1.04119	4.65545	0.898133	0.673595
TraesCS1A02G212700	TaPIF2-1A	7.09843	2.40743	9.28957	10.0792
TraesCS1B02G226200	TaPIF2-1B	14.909	6.97328	20.9482	16.5409
TraesCS1D02G215600	TaPIF2-1D	11.939	6.52371	18.0852	17.5524
TraesCS2A02G253900	TaPIF3-2A	18.2367	16.8581	15.2528	15.5627
TraesCS2B02G273500	TaPIF3-2B	7.24361	13.3058	7.24318	10.3793
TraesCS2D02G254400	TaPIF3-2D	10.3865	17.0754	10.0142	14.3404
TraesCS5A02G049600	TaPIF4-5A	6.69413	8.80962	1.2442	0.511907
TraesCS5B02G054800	TaPIF4-5B	21.3655	24.334	5.88373	2.69634
TraesCS5D02G060300	TaPIF4-5D	13.8628	16.4054	3.17998	1.35293
TraesCS5A02G376500	TaPIF5-5A	15.6583	32.8838	8.62323	5.39512
TraesCS5B02G380200	TaPIF5-5B	13.6775	40.9474	9.34198	5.38586
TraesCS5D02G386500	TaPIF5-5D	20.4183	49.7631	5.15371	5.34022
TraesCS5A02G420200	TaPIF6-5A	8.34481	17.1124	5.6585	4.40619
TraesCS5B02G422000	TaPIF6-5B	12.5452	13.7633	6.39585	8.75362
TraesCS5D02G428400	TaPIF6-5D	17.0886	31.1738	6.63298	10.3657
Gene ID	Gene name	Powder-0h	Powder-24h	Powder-48h	Powder-72h
TraesCS1A02G083000	TaPIF1-1A	1.78205	1.9573	1.00059	1.35696
TraesCS1B02G100400	TaPIF1-1B	1.00486	0.481741	0.319647	0.412938
TraesCS1D02G084200	TaPIF1-1D	1.04119	0.782913	0.587867	0.618475
TraesCS1A02G212700	TaPIF2-1A	7.09843	0.600258	0.609758	1.68319
TraesCS1B02G226200	TaPIF2-1B	14.909	1.24439	0.869615	3.83463
TraesCS1D02G215600	TaPIF2-1D	11.939	1.54543	1.2492	2.63535
TraesCS2A02G253900	TaPIF3-2A	18.2367	12.9447	24.8822	34.0386
TraesCS2B02G273500	TaPIF3-2B	7.24361	4.86445	10.3147	10.8051
TraesCS2D02G254400	TaPIF3-2D	10.3865	7.98111	18.6567	23.2233
TraesCS5A02G049600	TaPIF4-5A	6.69413	13.7607	9.77967	17.8051
TraesCS5B02G054800	TaPIF4-5B	21.3655	33.3702	35.2507	54.6503
TraesCS5D02G060300	TaPIF4-5D	13.8628	29.7887	20.608	35.485
TraesCS5A02G376500	TaPIF5-5A	15.6583	10.7431	14.5752	19.7877
TraesCS5B02G380200	TaPIF5-5B	13.6775	9.80503	15.066	22.9491
TraesCS5D02G386500	TaPIF5-5D	20.4183	13.3389	21.0136	30.4328
TraesCS5A02G420200	TaPIF6-5A	8.34481	8.55837	11.1844	12.9716
TraesCS5B02G422000	TaPIF6-5B	12.5452	8.63175	13.3186	17.4841
TraesCS5D02G428400	TaPIF6-5D	17.0886	16.3878	23.459	22.7476

## Sheet: abiotic stress
Gene ID	Gene name	CK	Drought_1h	Drought_6h	Heat_1h	Heat_6h	Drought&Heat_1h	Drought&Heat_6h
TraesCS1A02G083000	TaPIF1-1A	0.147116	0.23766	0.909836	0.037984	0.17652	0.056043	0.376466
TraesCS1B02G100400	TaPIF1-1B	1.32135	2.22394	8.88243	0.375426	1.01349	0.25979	2.17404
TraesCS1D02G084200	TaPIF1-1D	1.8684	1.74636	3.44062	0.489299	0.339907	0.166556	0.690582
TraesCS1A02G212700	TaPIF2-1A	2.41618	1.60821	0.169021	0.261829	0.087387	0.184073	0.019571
TraesCS1B02G226200	TaPIF2-1B	4.26786	3.67177	0.877606	0.453153	0.534741	0.514726	0.296281
TraesCS1D02G215600	TaPIF2-1D	4.03666	3.58473	1.18427	0.672435	1.94046	0.444736	0.408141
TraesCS2A02G253900	TaPIF3-2A	20.394	12.155	9.05972	2.59007	19.3788	1.36785	13.8438
TraesCS2B02G273500	TaPIF3-2B	12.4302	6.9309	4.74578	0.994649	6.80825	0.810816	6.82945
TraesCS2D02G254400	TaPIF3-2D	19.1178	8.24221	7.77224	2.61733	15.3541	0.984811	12.4688
TraesCS5A02G049600	TaPIF4-5A	7.3307	8.40096	0.769814	5.14261	6.85945	2.53494	0.535929
TraesCS5B02G054800	TaPIF4-5B	14.8948	14.2397	2.55195	8.39037	18.8682	2.34309	1.14503
TraesCS5D02G060300	TaPIF4-5D	9.19117	7.23579	1.41806	5.42732	9.53704	1.70441	0.91829
TraesCS5A02G376500	TaPIF5-5A	8.57338	3.65989	1.6057	8.45358	6.35314	4.88475	4.62046
TraesCS5B02G380200	TaPIF5-5B	9.58258	4.58836	3.98603	5.16126	6.26082	2.89566	4.22552
TraesCS5D02G386500	TaPIF5-5D	13.9624	7.80398	3.42091	6.6782	5.20507	2.61367	3.4138
TraesCS5A02G420200	TaPIF6-5A	14.7649	9.84848	5.11088	19.0937	45.0751	22.9533	48.2583
TraesCS5B02G422000	TaPIF6-5B	6.54009	3.3113	1.21607	3.46584	8.28673	3.62911	6.63391
TraesCS5D02G428400	TaPIF6-5D	29.3418	14.9229	5.08404	14.5611	49.9008	11.8924	31.4896
Gene ID	Gene name	salt control	salt stress	23℃	4℃
TraesCS1A02G083000	TaPIF1-1A	0.763681	0.804735	0.435334	1.13414
TraesCS1B02G100400	TaPIF1-1B	0.524367	0.415858	0.139719	0.695594
TraesCS1D02G084200	TaPIF1-1D	0.70897	0.290924	0.112844	0.392251
TraesCS1A02G212700	TaPIF2-1A	0.011737	0	1.50255	14.7533
TraesCS1B02G226200	TaPIF2-1B	0.027672	0	4.43842	25.0382
TraesCS1D02G215600	TaPIF2-1D	0.18998	0.103993	2.79657	14.3864
TraesCS2A02G253900	TaPIF3-2A	3.69225	5.75787	28.278	20.6061
TraesCS2B02G273500	TaPIF3-2B	1.06155	1.64954	8.81508	6.93492
TraesCS2D02G254400	TaPIF3-2D	1.31875	2.46364	22.3193	12.6562
TraesCS5A02G049600	TaPIF4-5A	0.133308	0.11827	6.90797	0.482827
TraesCS5B02G054800	TaPIF4-5B	0.527473	0.073013	7.84474	1.01535
TraesCS5D02G060300	TaPIF4-5D	0.292402	0.067529	5.17952	0.759915
TraesCS5A02G376500	TaPIF5-5A	0.058534	0.019825	8.94519	4.71399
TraesCS5B02G380200	TaPIF5-5B	0.067966	0.030368	6.09831	2.31181
TraesCS5D02G386500	TaPIF5-5D	0.04699	0	15.2569	5.63461
TraesCS5A02G420200	TaPIF6-5A	0.099371	0.203233	8.60692	8.71429
TraesCS5B02G422000	TaPIF6-5B	0.034312	0	4.51473	7.42056
TraesCS5D02G428400	TaPIF6-5D	0.474343	0.372702	20.1794	11.0811

## Sheet: phytohormones
Gene ID	Gene name	Control 1	ABA	6-BA	SA	Control 2	GA	JA
TraesCS1A02G083000	TaPIF1-1A	0.427368	0.28067	0.089067	0.266259	0.332212	0.19912	0.390038
TraesCS1B02G100400	TaPIF1-1B	0.442556	0.146906	0.098013	0.392349	0.387825	0.114048	0.507723
TraesCS1D02G084200	TaPIF1-1D	0.252625	0.25772	0.036807	0.275147	0.20148	0.112893	0.186898
TraesCS1A02G212700	TaPIF2-1A	3.89597	0.847793	0.608842	3.11279	1.91762	1.06854	4.49485
TraesCS1B02G226200	TaPIF2-1B	12.2416	2.38073	1.529	8.57522	6.19864	2.35143	13.7167
TraesCS1D02G215600	TaPIF2-1D	7.19266	2.0588	1.26495	6.50355	4.77563	1.76445	11.3861
TraesCS2A02G253900	TaPIF3-2A	2.77545	4.23301	0.426158	1.40189	3.93331	2.64716	2.51672
TraesCS2B02G273500	TaPIF3-2B	1.73158	3.17056	0.220458	1.23269	1.8679	0.801168	2.58923
TraesCS2D02G254400	TaPIF3-2D	0.849973	2.61714	0.210219	0.800773	1.58992	0.845	1.72078
TraesCS5A02G049600	TaPIF4-5A	0.575147	0.978462	0.126756	0.349508	2.73094	1.6448	0.904355
TraesCS5B02G054800	TaPIF4-5B	3.80643	16.5336	1.87877	2.18516	13.0796	9.54904	4.65172
TraesCS5D02G060300	TaPIF4-5D	1.70184	5.68936	0.830733	1.03855	6.20111	3.71744	1.9271
TraesCS5A02G376500	TaPIF5-5A	1.64441	3.56828	0.253737	1.41707	0.38246	0.429569	1.25787
TraesCS5B02G380200	TaPIF5-5B	2.62425	2.87679	0.28476	1.44995	0.779822	0.547766	1.76606
TraesCS5D02G386500	TaPIF5-5D	5.33084	8.50469	0.536252	3.14007	0.939799	0.684581	4.20945
TraesCS5A02G420200	TaPIF6-5A	3.33341	3.7608	0.407911	2.00615	3.68705	2.35063	4.33153
TraesCS5B02G422000	TaPIF6-5B	2.83813	3.35291	0.225992	1.69421	1.77536	1.22046	2.7405
TraesCS5D02G428400	TaPIF6-5D	4.83348	6.77536	0.342002	2.75225	4.86578	2.87821	3.40807
