# Supplementary material for: Genome-wide identification and comprehensive analysis of the phytochrome-interacting factor (PIF) gene family in wheat
Source: PLoS One. 2024 Jan 5;19(1):e0296269. doi: 10.1371/journal.pone.0296269 (PMC10769075; doi:10.1371/journal.pone.0296269)
Supplement: S7 Table — (XLSX) [file pone.0296269.s009.xlsx]

## Sheet: Sheet1
Table S7 Primers used in this research.
Primer Name	Gene ID	Forward	Reverse	Product size (bp)
TaPIF1_qPCR	TraesCS1A02G083000 TraesCS1B02G100400 TraesCS1D02G084200	GACTCTGTAGCAGGCTAGCG	AGACACTGTACCCGGCCTAT	154
TaPIF2_qPCR	TraesCS1A02G212700 TraesCS1B02G226200 TraesCS1D02G215600	ACACACACATAGCTAGCTCACC	GCACTGGTTATTCATCACGCTC	138
TaPIF3_qPCR	TraesCS2A02G253900 TraesCS2B02G273500 TraesCS2D02G254400	CAGCATCTCAGGCACAACAAAA	TATGTTCCAGTTCCGTCAGCAA	106
TaPIF4_qPCR	TraesCS5A02G049600 TraesCS5B02G054800 TraesCS5D02G060300	GCAACTATCCCGGTGATGATCA	GCGGGGTCCTATTGGAAACTAA	122
TaPIF5_qPCR	TraesCS5A02G376500 TraesCS5B02G380200 TraesCS5D02G386500	ATACATGGAGAAGAGGAACGCC	TTTGCTACAATTTTCCTGCCGG	97
TaPIF6_qPCR	TraesCS5A02G420200 TraesCS5B02G422000 TraesCS5D02G428400	TGAAGAGACCAAATCGTCGAGG	GGGGTATGAGTTCTTGCAGTGA	134
TaActin1_qPCR	TraesCS1A01G274400 TraesCS1B01G283900 TraesCS1D01G274400	AAATCTGGCATCACACTTTCTAC	GTCTCAAACATAATCTGGGTCATC	127
TaPIF2-1B_pGBKT7	TraesCS1B02G226200	CATATGGCCATGGAGGCCGAATTCATGAATAACCAGTGCGTGCC	GGCCGCTGCAGGTCGACGGATCCCTCACTCTTTGGAGCTGCCC	1365
TaPIF4-5B_pGBKT7	TraesCS5B02G054800	CATATGGCCATGGAGGCCGAATTCATGAACCAGTTCGTTCCTGCA	GGCCGCTGCAGGTCGACGGATCCCCTATACGCCAGTCGTGAATGG	1017
TaPIF2-1B_GFP	TraesCS1B02G226200	CTTGCATGCCTGCAGGTCGACATGAATAACCAGTGCGTGCC	GCCCTTGCTCACCATGGATCCCTCTTTGGAGCTGCCC	1365
TaPIF4-5B_GFP	TraesCS5B02G054800	CTTGCATGCCTGCAGGTCGACATGAACCAGTTCGTTCCTGCA	GCCCTTGCTCACCATGGATCCTACGCCAGTCGTGAATGG	1017
The name of the primers was based on the gene name and experimental purpose.
